# Supplementary material for: Seasonal Variations in Triptan Prescription in Japan: A Nationwide Time‐Series Analysis
Source: Brain Behav. 2024 Dec 22;14(12):e70184. doi: 10.1002/brb3.70184 (PMC11663837; doi:10.1002/brb3.70184)
Supplement: Supplementary file 4 — Supplementary Table 4. Weather conditions in each season by region in Japan. [file BRB3-14-e70184-s001.xlsx]

## Sheet: Table S4
	Supplementary Table 4. Weather conditions in each season by region in Japan
						Region in Japan
			Whole Japan			Hokkaido			Tohoku			Kanto			Chubu			Kinki			Chugoku			Shikoku			Kyusyu
	Variables	Season / (No. of patients, proportion of all)	12986	1		228	0.0175574		678	0.0522101		5520	0.425073		3458	0.266287		1594	0.122748		618	0.0475897		171	0.013168		719	0.0553673
	Temperature (℃)
		Winter (Jan–Mar)	7.1	4.3		-1	3.7		2.6	3.4		7	3.3		6.1	3.6		7.6	2.7		7.3	2.7		8.8	2.5		11.1	4.2
			-12	24		-12	8		-7	16		-1	18		-5	17		2	18		2	17		4	18		4	24
		Spring (Apr–Jun)	18.3	5		13.7	5.3		15.3	5.3		18.1	4.8		17.9	5.1		19	4.8		18.6	4.7		19.5	4.3		20.6	4
			0	29		2	25		0	26		3	28		1	27		4	27		4	28		8	28		9	29
		Summer (Jul–Sep)	26	3.2		21.2	3.4		23.6	3.5		25.6	3.2		26.2	3		27	2.6		26.4	2.8		26.8	2.3		27	2.4
			13	34		13	30		15	32		18	32		17	34		20	32		18	33		20	32		19	32
		Autumn (Oct–Dec)	13.3	6		5.5	6.8		9.1	5.9		13.2	5.5		12.9	5.6		14.2	5.3		13.3	5.3		14.9	5.3		16.4	5.5
			-5	29		-5	20		-2	23		3	26		0	27		5	27		3	26		6	27		5	29
	Average atmospheric pressure (hPa)
		Winter (Jan–Mar)	1018.1	5.7		1013.1	5.9		1016.1	5.6		1015.9	5.8		1017.8	5.6		1019	5.2		1019.8	5.1		1019.4	5.1		1020	4.9
			996	1032		1001	1025		998	1027		996	1027		997	1030		1002	1029		1004	1031		1004	1030		1007	1032
		Spring (Apr–Jun)	1011.4	5.5		1009.8	5.5		1011.3	5.6		1011.4	5.9		1011.4	5.7		1011.7	5.5		1011.5	5.3		1011.5	5.4		1011.2	5
			989	1024		994	1020		989	1023		991	1024		992	1023		993	1022		994	1023		993	1023		995	1023
		Summer (Jul-Sep)	1010.3	5.3		1010.9	5.1		1011.4	5.2		1011.2	5		1010.6	5.2		1010.4	5.2		1009.8	5.5		1009.9	5.5		1008.8	5.4
			983	1027		995	1024		993	1027		996	1027		992	1027		989	1026		983	1024		983	1024		984	1023
		Autumn (Oct–Dec)	1019.1	5.8		1016.9	6.6		1018.8	6.2		1018.2	6.4		1019	5.9		1019.4	5.6		1020.1	5.3		1019.4	5.4		1019.3	5
			988	1035		1003	1032		1001	1035		992	1033		988	1033		993	1031		1001	1031		998	1031		1002	1030
	Maximum atmospheric pressure (hPa)
		Winter (Jan–Mar)	1021.6	5		1016.7	5.2		1019.9	5.1		1020.2	5.2		1021.7	5		1022.4	4.5		1022.9	4.7		1022.6	4.5		1022.7	4.5
			1002	1034		1005	1027		1007	1030		1005	1031		1002	1034		1008	1033		1008	1033		1009	1033		1010	1033
		Spring (Apr–Jun)	1014.2	5.2		1012.4	4.9		1014.3	5.3		1014.6	5.3		1014.4	5.3		1014.4	5.3		1014.1	5.2		1014	5.2		1013.4	4.9
			994	1026		1003	1021		994	1026		999	1025		1001	1026		1001	1025		999	1025		999	1025		1001	1025
		Summer (Jul–Sep)	1012.3	5.1		1013.3	4.8		1013.5	5.1		1013.3	5		1012.5	5.1		1012.2	5		1011.7	5.2		1011.7	5.1		1010.6	4.8
			989	1030		1001	1025		997	1030		999	1029		998	1029		993	1027		989	1025		990	1026		992	1024
		Autumn (Oct–Dec)	1022.3	5.2		1021	6		1023	5.6		1022.3	5.4		1022.4	5.2		1022.3	5.1		1022.8	5		1022.1	5		1021.5	4.9
			1004	1037		1007	1033		1005	1037		1008	1035		1004	1036		1004	1033		1009	1033		1006	1032		1009	1032
	Minimum atmospheric pressure (hPa)
		Winter (Jan–Mar)	1014.2	6.5		1009.2	7.3		1011.7	6.5		1011.1	6.3		1013.5	6.2		1015.2	5.8		1016.4	5.8		1015.9	5.9		1017.2	5.5
			987	1030		987	1023		989	1025		990	1023		992	1028		996	1028		998	1029		998	1029		1000	1030
		Spring (Apr–Jun)	1008.6	6		1007.3	6.2		1008.3	6.1		1008.2	6.5		1008.3	6.3		1008.8	6.2		1009	5.6		1009	5.8		1008.9	5.1
			982	1023		989	1019		986	1022		986	1023		985	1021		982	1021		988	1021		986	1021		989	1022
		Summer (Jul–Sep)	1008.1	5.9		1008.6	5.7		1009.2	5.4		1008.9	5.7		1008.4	5.5		1008.3	5.6		1007.7	6.3		1007.8	6.2		1006.7	6.2
			965	1025		988	1024		991	1025		965	1025		985	1025		984	1024		979	1023		978	1023		977	1022
		Autumn (Oct–Dec)	1015.5	7		1012.3	7.8		1013.9	7.9		1013.7	8.5		1015.1	7.2		1016.3	6.5		1017.1	5.8		1016.5	5.9		1016.9	5.2
			965	1033		994	1031		982	1033		966	1030		965	1030		983	1029		996	1030		993	1029		999	1029
	Relative humidity (%)
		Winter (Jan–Mar)	64.9	13.3		66.7	9.2		68.3	11.6		54.5	13.5		64.8	15.5		64.9	10.6		69.8	11		64.6	11.1		68.6	11.5
			20	99		44	88		41	97		27	99		20	96		34	91		41	95		39	96		39	99
		Spring (Apr–Jun)	66.3	14.7		64.1	12.9		66.9	14.8		66.5	15.9		64.2	15.6		63.1	13.3		65.5	13.2		66.7	13.7		71.3	13.6
			21	100		37	91		31	98		25	100		21	99		28	94		32	96		33	98		33	99
		Summer (Jul–Sep)	77.3	9.3		74.9	8.3		77.8	9.2		79.3	8.6		75.6	9.1		73.9	8.7		76.6	9.8		78	8.9		80.5	9
			47	100		48	92		49	99		51	100		47	97		47	95		47	97		49	99		51	100
		Autumn (Oct–Dec)	72.1	11.1		69.3	9.1		74.3	10.3		70.2	13.7		73.2	11.1		69.6	10.3		74.5	10.6		70.3	10.3		72.6	10
			32	100		53	95		46	99		32	100		39	99		43	97		43	98		47	98		50	99
	Maximum instantenious wind (m/s)
		Winter (Jan–Mar)	3	1.3		3.5	1.3		3.4	1.5		3.1	1.2		2.9	1.2		2.9	1.3		2.9	1.2		2.4	0.9		3	1.3
			1	10		1	8		1	10		1	8		1	9		1	9		1	8		1	6		1	9
		Spring (Apr–Jun)	3	1.2		3.7	1.5		3.1	1.4		3.1	1.1		2.9	1.1		2.9	1.2		3	1		2.5	1		3	1.3
			1	11		2	8		1	9		1	9		1	9		1	11		1	8		1	8		1	8
		Summer (Jul–Sep)	2.8	1.4		3.6	1.4		2.7	1.1		2.7	1.3		2.6	1.1		2.9	1.5		2.8	1.2		2.3	1		3.1	1.8
			1	18		1	8		1	8		1	10		1	9		1	12		1	10		1	9		1	18
		Autumn (Oct–Dec)	2.8	1.4		3.4	1.2		3.1	1.6		2.7	1.2		2.7	1.3		2.8	1.5		2.8	1.4		2.2	0.9		2.9	1.4
			1	12		1	6		1	11		1	12		1	9		1	10		1	11		1	7		1	10
	Sunshine Duration (hour (h))
		Winter (Jan–Mar)	5	3.6		4.2	3		4.3	3.4		6.5	3.7		4.8	3.6		4.6	3.5		4.4	3.4		5.4	3.6		4.9	3.7
			0	12		0	10		0	12		0	12		0	12		0	11		0	11		0	11		0	12
		Spring (Apr–Jun)	6.9	4.7		7.6	4.7		7.1	4.7		6.4	4.7		7.1	4.7		7.1	4.6		7.1	4.7		7.3	4.6		6.2	4.6
			0	14		0	14		0	14		0	14		0	14		0	14		0	14		0	14		0	13
		Summer (Jul–Sep)	5.3	4.2		6.1	4.3		5.4	4.1		4.6	4		5.5	4.2		5.6	4.2		5.2	4.2		5.3	4.2		5.1	4.1
			0	14		0	14		0	14		0	13		0	13		0	13		0	13		0	13		0	13
		Autumn (Oct–Dec)	4.7	3.6		4	3		3.9	3.3		4.8	3.9		4.5	3.6		4.9	3.7		4.5	3.5		5.2	3.6		5.2	3.7
			0	11		0	11		0	11		0	11		0	11		0	11		0	11		0	11		0	11
	The numbers in the upper row are the Mean, (SD); the lower row are (Min, Max).
